# Supplementary material for: Production, Characterization and Application of a Novel Chitosanase from Marine Bacterium Bacillus paramycoides BP-N07
Source: Foods. 2023 Sep 7;12(18):3350. doi: 10.3390/foods12183350 (PMC10528844; doi:10.3390/foods12183350)
Supplement: Supplementary file 1 [file foods-12-03350-s001.zip]

Archive with 1 entries (1 files):
- foods-2568297-supplementary.pdf
